# Supplementary material for: Negative Regulation of ULK1 by microRNA-106a in Autophagy Induced by a Triple Drug Combination in Colorectal Cancer Cells In Vitro
Source: Genes (Basel). 2021 Feb 9;12(2):245. doi: 10.3390/genes12020245 (PMC7915601; doi:10.3390/genes12020245)
Supplement: Supplementary file 1 [file genes-12-00245-s001.zip]

Archive with 9 entries (8 files):
- Supplementary Figure 4.pdf
- __MACOSX/
- __MACOSX/._Supplementary Figure 4.pdf
- Supplementary Figure 2.pdf
- __MACOSX/._Supplementary Figure 2.pdf
- Supplementary Figure 3.pdf
- __MACOSX/._Supplementary Figure 3.pdf
- Supplementary figure 1.pdf
- __MACOSX/._Supplementary figure 1.pdf
